# Supplementary material for: Lauroyl Arginate Ethyl Blocks the Iron Signals Necessary for Pseudomonas aeruginosa Biofilm Development
Source: Front Microbiol. 2017 May 30;8:970. doi: 10.3389/fmicb.2017.00970 (PMC5447684; doi:10.3389/fmicb.2017.00970)
Supplement: Supplementary file 2 [file Table_1.XLSX]

## Sheet: Sheet1
TABLE S1. RT-qPCR primers targeting iron acquisition, signaling, and storage.
Primer name	Target gene	Sequences (5'→3')	Tm (℃)	GC (%)	Reference
fpvA_Forward	fptA	5'-GCC ACC ATG ATC ACC TCC AA-3'	59.3	55	This study
fpvA_Reverse	fptA	5'-GCA TGA CGT CGT CGA TGT TG-3'	59.3	55	This study
pvdS_Forward	pvdS	5'-CCT GGC CAT CGA TCA CTA CC-3'	61.4	60	This study
pvdS_Reverse	pvdS	5'-CCT TGG CGA TGT CCT TCT GT-3'	59.3	55	This study
pvdR_Forward	pvdR	5'-TCG GCT ATA CCC GCA TCT AC-3'	59.3	55	This study
pvdR_Reverse	pvdR	5'-GCT GAG GGT CGT GAA GTA GG-3'	61.4	60	This study
pvdD_Forward	pvdD	5'-GGA AGT GTC CTG GGA GTT GA-3'	59.3	55	This study
pvdD_Reverse	pvdD	5'-CTC AGG GTG GTC GAT GAT CT-3'	59.3	55	This study
pvdE_Forward	pvdE	5'-CTT CGT GAT GGT CCT GCT GT-3'	59.3	55	This study
pvdE_Reverse	pvdE	5'-CCT GTT CGC TGA GCA GAA GA-3'	59.3	55	This study
pvdL_Forward	pvdL	5'-TAG CCA TCC AGG AAA GCA GC-3'	59.3	55	This study
pvdL_Reverse	pvdL	5'-CAT CAC CCG GAT AGC AGA CC-3'	61.4	60	This study
pvdQ_Forward	pvdQ	5'-GGA CTT CGT GCA GAA CTC CA-3'	59.3	55	This study
pvdQ_Reverse	pvdQ	5'-CCA TCT CCT CGA GCG TCT TC-3'	61.4	60	This study
fptA_Forward	fptA	5'-CCG TAG CGG TTG TTC CAG TT-3'	60.5	55	Kim et al. (2012)
fptA_Reverse	fptA	5'-GCG CCT GGG CTA CAA GAT C-3'	61.7	63.2	Kim et al. (2012)
pchR_Forward	pchR	5'-CTT GCC GCC GAG GTA GAG AT-3'	62.5	60	Chuanchuen et al. (2012)
pchR_Reverse	pchR	5'-CTG CCC GAG CAA CTG ATA CG-3'	62.5	60	Chuanchuen et al. (2012)
pchA_Forward	pchA	5'-GAT CGA GGA AAA CTG GCA AT-3'	56.4	45	Ammons et al. (2011)
pchA_Reverse	pchA	5'-CAG AGT ACC CGG TAG CGT TC-3'	62.5	60	Ammons et al. (2011)
pchB_Forward	pchB	5'-CTG GGC CGA GGA AAA CG-3'	57.2	64.7	Kim et al. (2012)
pchB_Reverse	pchB	5'-TAC TTG ATC TGC TCG GCG ATG T-3'	62.1	50	Kim et al. (2013)
pchF_Forward	pchF	5'-GAC ATC GGC GGC AAG CAG GT-3'	64.6	65	Ammons et al. (2011)
pchF_Reverse	pchF	5'-GCC CAT GAA TGC CTG GCG GT-3'	64.6	65	Ammons et al. (2012)
bfrB_Forward	bfrB	5'-CAA CAA GAT CCT CGG CAA CG-3'	60.5	55	Chuanchuen et al. (2012)
bfrB_Reverse	bfrB	5'-GCT TGT CGG CAT GCT TCA TC-3'	60.5	55	Chuanchuen et al. (2013)
proC_Forward	proC	5'-GGC GTA TTT CTT CCT GCT GA-3'	58.4	50	Kim et al. (2015)
proC_Reverse	proC	5'-CCT GCT CCA CTA GTG CTT CG-3'	62.5	60	Kim et al. (2016)
- Ammons, M.C.B., Ward, L.S., Dowd, S., and James, G.A. (2011). Combined treatment of Pseudomonas aeruginosa biofilm with lactoferrin and xylitol inhibits the ability of bacteria to respond to damage resulting from lactoferrin iron chelation. Int. J. Antimicrob. Agents 37, 316-323. doi: 10.1016/j.ijantimicag.2010.12.019.
- Chuanchuen, R., and Schweizer, H.P. (2012). Global transcriptional responses to triclosan exposure in Pseudomonas aeruginosa. Int. J. Antimicrob. Agents 40, 114-122. doi: 10.1016/j.ijantimicag.2012.04.008.
- Kim, H.-S., Lee, S.-H., Byun, Y., and Park, H.-D. (2015). 6-Gingerol reduces Pseudomonas aeruginosa biofilm formation and virulence via quorum sensing inhibition. Sci. Rep. 5, 8656. doi: 10.1038/srep08656.
- Kim, Y.-G., Lee, J.-H., Kim, C.-J., Lee, J.-C., Ju, Y.J., Cho, M.H., et al. (2012). Antibiofilm activity of Streptomyces sp. BFI 230 and Kribbella sp. BFI 1562 against Pseudomonas aeruginosa. Appl. Microbiol. Biotechnol. 96, 1607-1617. doi: 10.1007/s00253-012-4225-7.
