# Supplementary material for: Lauroyl Arginate Ethyl Blocks the Iron Signals Necessary for Pseudomonas aeruginosa Biofilm Development
Source: Front Microbiol. 2017 May 30;8:970. doi: 10.3389/fmicb.2017.00970 (PMC5447684; doi:10.3389/fmicb.2017.00970)
Supplement: Supplementary file 4 [file Table_3.XLSX]

## Sheet: Sheet1
TABLE S3. Genes demonstrating greater than five-fold changes in expression in response to 50 M LAE treatment.
ID	Gene name	Gene product	Fold change
PA14_03410		tRNA-Arg	7.66107
PA14_06000		ClpA/B protease ATP binding subunit	7.88933
PA14_08040		Phage tail protein	5.5426
PA14_08070		Phage tail sheath protein	5.16599
PA14_08090		Phage tail tube protein	5.24055
PA14_08100		Hypothetical protein	5.25617
PA14_08230		Hypothetical protein	5.24369
PA14_09210	pchA	Salicylate biosynthesis isochorismate synthase	6.42345
PA14_09220	pchB	Isochorismate-pyruvate lyase	7.77933
PA14_09230	pchC	Pyochelin biosynthetic protein PchC	5.42004
PA14_09240	pchD	Pyochelin biosynthesis protein PchD	6.66823
PA14_09270	pchE	Dihydroaeruginoic acid synthetase	5.43685
PA14_09280	pchF	Pyochelin synthetase	7.55542
PA14_09290	pchG	Pyochelin biosynthetic protein PchG	5.46266
PA14_09380	fptX	Transporter	7.12548
PA14_17700	rpmE2	50S ribosomal protein L31	10.7519
PA14_17710	rpmJ	50S ribosomal protein L36	8.89919
PA14_18680	bfd	Hypothetical protein	11.5782
PA14_19870	ldh	Leucine dehydrogenase	6.28316
PA14_19910		Pyruvate dehydrogenase E1 component, beta chain	6.38091
PA14_19920		Branched-chain alpha-keto acid dehydrogenase subunit E2	5.39008
PA14_22080		Resolvase	7.54771
PA14_27190		tRNA-Ser	6.55017
PA14_28050		Chemotaxis transducer	5.48272
PA14_32905		Hypothetical protein	5.13779
PA14_33500	pvdH	Diaminobutyrate--2-oxoglutarate aminotransferase	5.55794
PA14_33710	pvdO	Protein PvdO	6.46493
PA14_33810	pvdA	L-ornithine N5-oxygenase	5.33353
PA14_33870		Hypothetical protein	5.037
PA14_39640	cobN	Cobaltochelatase subunit CobN	5.02696
PA14_47400		RNA polymerase ECF-subfamily sigma-70 factor	6.82237
PA14_50290	fliC	Flagellin type B	7.23095
PA14_52560		tRNA-Ser	6.0259
PA14_54000	prpD	2-methylcitrate dehydratase	5.1241
PA14_54180		Hypothetical protein	6.51797
PA14_56680	feoB	Ferrous iron transport protein B	6.1112
PA14_56830	icmP	Metalloproteinase outer membrane	5.52269
PA14_58040		Hypothetical protein	5.37312
PA14_60480		Hypothetical protein	5.91897
PA14_60620		tRNA-Arg	5.77283
PA14_63960		Probable outer membrane protein precursor	5.63385
PA14_67350	hutU	Urocanate hydratase	5.80535
PA14_68030		tRNA-Phe	7.75076
PA14_72970	tonB	TonB protein	8.87337
PA14_00290	aroE	Shikimate dehydrogenase	-5.00433
PA14_05960		Probable cold-shock protein	-8.11387
PA14_06860		Hypothetical protein	-13.3399
PA14_09160	bfrA	Bacterioferritin	-15.0944
PA14_15990	trmD	tRNA (guanine-N1)-methyltransferase	-5.09979
PA14_18670	bfrB	Bacterioferritin	-33.5245
PA14_21260		Hypothetical protein	-8.4205
PA14_21760	capB	Cold acclimation protein B	-7.3918
PA14_23400		Hypothetical protein	-5.46422
PA14_24700		Conserved hypothetical protein	-5.0735
PA14_25670	acpP	Acyl carrier protein	-8.58584
PA14_40860		Hypothetical protein	-5.33853
PA14_50810		Probable outer membrane protein precursor	-7.97665
PA14_51950		Hypothetical protein	-5.44216
PA14_61950		Hypothetical protein	-9.74836
PA14_62680		Conserved hypothetical protein	-14.2486
PA14_62690		Conserved hypothetical protein	-15.5054
PA14_64610		Acyl-CoA delta-9-desaturase, DesB	-9.69542
PA14_64620		Probable oxidoreductase	-5.89537
PA14_69250		Conserved hypothetical protein	-6.64505
PA14_69630	rnk	Nucleoside diphosphate kinase regulator	-6.20304
PA14_70640	rubA1	Rubredoxin 1	-5.01167
